# Supplementary material for: Design and Synthesis of Novel Bis-Imidazolyl Phenyl Butadiyne Derivatives as HCV NS5A Inhibitors
Source: Pharmaceuticals (Basel). 2022 May 20;15(5):632. doi: 10.3390/ph15050632 (PMC9146377; doi:10.3390/ph15050632)
Supplement: Supplementary file 1 [file pharmaceuticals-15-00632-s001.zip]

Archive with 1 entries (1 files):
- SI corrected.pdf
